# Supplementary material for: Giardia duodenalis and Its Secreted PPIB Trigger Inflammasome Activation and Pyroptosis in Macrophages through TLR4-Induced ROS Signaling and A20-Mediated NLRP3 Deubiquitination
Source: Cells. 2021 Dec 6;10(12):3425. doi: 10.3390/cells10123425 (PMC8700504; doi:10.3390/cells10123425)
Supplement: Supplementary file 1 [file cells-10-03425-s001.zip]

Archive with 3 entries (2 files):
- cells-10-03425-s001/
- cells-10-03425-s001/Table S1.pdf
- cells-10-03425-s001/Table S2.pdf
